# Supplementary material for: High Throughput Screening Identifies Novel Lead Compounds with Activity against Larval, Juvenile and Adult Schistosoma mansoni
Source: PLoS Negl Trop Dis. 2016 Apr 29;10(4):e0004659. doi: 10.1371/journal.pntd.0004659 (PMC4851381; doi:10.1371/journal.pntd.0004659)
Supplement: S1 Table — These structures were deprioritised relative to those in the body of the paper for the reasons given in the comment column. The assays are those described in the paper. ND = No data obtained. (XLSX) [file pntd.0004659.s001.xlsx]

## Sheet: SAR Table
	Assay	Cytotox Dose Response in vitro			Adult Dose Response in vitro			Juv Dose Response in vitro			Larva Dose Response in vitro
	Test Parameter	EC50			EC50			EC50			EC50
	Timepoint	5 day			5 day			5 day			3 day			comment
	LSHTM-00001356		ND		>	12.5	uM		8.6426	uM		ND		reduced activity on adult
	LSHTM-00001576		4.3991	uM		ND			0.96638	uM		ND		similar to LSHTM-00001586
	LSHTM-00001586		2.792	uM		0.91837	uM		1.81	uM		1.154	uM	low/no selectivity over cytotox
	LSHTM-00001817		85% at 15uM			2.044	uM		4.0509	uM		ND		resupply not easy to obtain
	LSHTM-00001994		8.7479	uM		3.125	uM		3.75	uM		ND		low/no selectivity over cytotox
	LSHTM-00002005		17.3601	uM		ND			8.6426	uM		ND		low/no selectivity over cytotox
	LSHTM-00002013		6.1922	uM		4.7528	uM		3.2249	uM		0.2887	uM	this data on resupplied solid - low selectivity over cytotox
	LSHTM-00002017	>	20	uM		7.239	uM		3.8027	uM		ND		similar to LSHTM-00001956
	LSHTM-00002029			ND		2.023	uM		2.1768	uM		ND		similar to LSHTM-00002030
	LSHTM-00002029	>	50	uM		ND		>	25	uM		ND		resynthesised sample
	LSHTM-00002041		ND		>	12.5	uM		2.1768	uM		ND		weak adult activity
	LSHTM-00002061		ND			20.138	uM		8.6426	uM		11.32	uM	weak activity
	LSHTM-00002069		ND			ND			3.69593	uM		ND		solid not available, some similarity to LSHTM-2349
	LSHTM-00002089		ND			7.2394	uM		3.8849	uM		ND		solid not available, some similarity to LSHTM-2349
	LSHTM-00002163		4.4818	uM		ND			8.6426	uM		ND		no selectivity over cytotox
	LSHTM-00002190		6.691	uM		12.141	uM		4.9219	uM		6.62	uM	no selectivity over cytotox
	LSHTM-00002233		8.307	uM		5.3431	uM		7.0241	uM		3.364	uM	no selectivity over cytotox
	LSHTM-00002349		5.68	uM		ND			7.361	uM		ND		no selectivity over cytotox
