# Supplementary material for: High Throughput Screening Identifies Novel Lead Compounds with Activity against Larval, Juvenile and Adult Schistosoma mansoni
Source: PLoS Negl Trop Dis. 2016 Apr 29;10(4):e0004659. doi: 10.1371/journal.pntd.0004659 (PMC4851381; doi:10.1371/journal.pntd.0004659)
Supplement: S2 Table — The structures shown are those with similarity to the compound number listed in column 1 of the table. (XLSX) [file pntd.0004659.s002.xlsx]

## Sheet: Sheet1
LSHTM num	ChEMBL evidence	Structures in cluster with similarity to the compound with LSHTM ID listed in the first column
LSHTM-00002389	This compound & 5 analogues have data recorded in ChEMBL against a variety of targets in the 4-10uM range including Cytotoxicity to SK(-)GAS Group A Streptococcus, a Luminescence Cell-Based Dose Retest to Confirm Inhibitors of Beta Cell Apoptosis, Inhibition of Streptokinase Promotor Activity
LSHTM-00002389	One analogue of 2389 with pyrrole moiety, several pubchem assay actives around 100s of nM or weaker, but pyrrole possibly responsible. Only 1 case where sub 10uM activity in cluster 1 (1 comp only) and pyrrole below 10uM in pubchem assay qHTS for inhibitors of ROR gamma transcriptional activity. One analogue with THF ring but no cases of activity with that compound & closer analogues
LSHTM-00001716	Several analogues show weak (1-20uM) activity in Mtb assays and also the most similar analogue with morpoholine showed active at 19.5uM in Mtb cytotox assay as well as 1-5uM vs T cruzi and beta cell apoptosis, also 4-10uM vs 3 other cell based assays. CHEMBL579352 reported with 17.5nM activity vs Pyoellii by Novartis in Science paper & sub 100nM vs two Pfalciparum strains in Pubchem. Clearly an e…
LSHTM-00001716	These more distant analogues of '1716 have little activity, but do perhaps indicate that more truncated compounds (if they were found to maintain activity against schistosomiasis) might be expected to show selectivity over non-specific whole-cell activity.
LSHTM-00001956	Most notably analogues of LSHTM-00001956 have been shown to have activity against S. mansoni peroxiredoxin Prx2 at a range of potencies 100-1uM in pubchem using an assay reported by Simeonov et al in PLoS Negl Trop Dis 2(1): e127. doi:10.1371/journal.pntd.0000127 and Assay Drug Dev Technol. 2008 Aug;6(4):551-5. doi: 10.1089/adt.2008.149. CHEMBL1390809 is 1.5uM vs TrxR1 (a thioredoxin), and shows …
LSHTM-00001355	The analogues shown have very little recorded activity of note below 15uM
LSHTM-00001945	The analogues shown have very little recorded activity of note below 15uM
LSHTM-00001507	The analogue shown is the closest with any activity. The structure is quite dissimilar and the most potent activity is fairly weak, 9uM in a tumour cell line.
LSHTM-00001586	These two analogues are reported active below 1uM in 9 different assays in ChEMBL suggesting selectivity could be a significant challenge. Also of interest, is the 3rd structure shown, this is Levosimendan which is licensed in 55 countries for CHF. It has a short half-life itself and is metabolised to OR-1896 a long acting active metabolite. However, looking at other HTS hits, we think it highly …
LSHTM-00002045	The di-F & di-CF3 analogues were both reported active against Pfalciparum at 600-750nM and released by GSK as part of the TCAMS. Encouragingly both were also recorded as inactive (7% and 9% inhibition at 10uM) in a HEPG2 cell line cytotoxicity screen with no significant activity recorded for the other analogues.
